# Supplementary material for: Identification of BmSP25 gene in Bombyx mori with antiviral function against BmNPV
Source: PLoS One. 2026 Mar 27;21(3):e0345502. doi: 10.1371/journal.pone.0345502 (PMC13028367; doi:10.1371/journal.pone.0345502)
Supplement: S1 Data — (ZIP) [file pone.0345502.s007.zip]

Archive with 24 entries (23 files):
- original data/
- original data/Figure 6D.pzfx
- original data/Figure 2A.pzfx
- original data/Figure 3A.pzfx
- original data/Figure 3C.pzfx
- original data/Figure 4A.pzfx
- original data/Figure 5C.pzfx
- original data/Figure 5D.pzfx
- original data/Figure 6C.pzfx
- original data/WB-P50 anti-Bmactin3 (Fig 2B).tif
- original data/WB-SuN anti-Bmactin3 (Fig 2B).tif
- original data/WB-SuN anti-BmSP25 (Fig 2B).tif
- original data/WB-P50 anti-BmSP25 (Fig 2B).tif
- original data/Figure S2 Gray value of the specimen.pzfx
- original data/Figure 6D-BmSP25-KO (Statistics on the number of deaths in 5th instar silkworms).pzfx
- original data/BmSP25T WB-anti-BmSP25.tif
- original data/BmSP25T WB-anti-Bmactin-3.tif
- original data/Figure S2.pzfx
- original data/Figure 4C.pzfx
- original data/Figure 4D.pzfx
- original data/Figure 5A.pzfx
- original data/Figure 5B.pzfx
- original data/Figure 6B.pzfx
- original data/Figure 6A.pzfx
